# Supplementary material for: Synthesis of Water-Soluble Sulfonated Chitin Derivatives for Potential Antioxidant and Antifungal Activity
Source: Mar Drugs. 2022 Oct 26;20(11):668. doi: 10.3390/md20110668 (PMC9697452; doi:10.3390/md20110668)
Supplement: Supplementary file 1 [file marinedrugs-20-00668-s001.zip]

Archive with 1 entries (1 files):
- marinedrugs-1938832-supplementary.pdf
